# Supplementary material for: Optimization of black soldier fly (Hermetia illucens) artificial reproduction
Source: PLoS One. 2019 Apr 30;14(4):e0216160. doi: 10.1371/journal.pone.0216160 (PMC6490921; doi:10.1371/journal.pone.0216160)
Supplement: S1 Raw data — (XLSM) [file pone.0216160.s001.xlsm]

## Sheet: Density
Density	Sex	Preoviposition (day)	Oviposition period (day)	Oviposition Pic (day)	Total weight of eggs (g)	Egg mass per female (mg)		N	Density	Sex	Hatching rate (%)
500	MD	7	10	9	0.33	0.33		1	500	MD	97.4847
500	MD	6	11	10	0.281	0.281		2	500	MD	97.8515
500	MD	5	10	8	0.324	0.324		3	500	MD	99.1683
2500	MD	4	14	9	1.669	1.669		4	500	MD	97.4847
2500	MD	4	16	8	1.661	1.661		5	500	MD	97.8515
2500	MD	4	17	9	2.007	2.007		6	500	MD	99.1683
4500	MD	4	15	8	3.61	3.61		7	500	MD	97.4847
4500	MD	4	15	11	3.735	3.735		8	500	MD	97.8515
4500	MD	4	15	7	4.06	4.06		9	500	MD	99.1683
6500	MD	4	15	8	4.478	4.478		10	2500	MD	98.3186
6500	MD	5	16	10	5.378	5.378		11	2500	MD	99.3861
6500	MD	4	15	8	5.6371	5.6371		12	2500	MD	91.8584
8500	MD	4	14	8	7.507	7.507		13	2500	MD	96.9307
8500	MD	4	16	10	5.723	5.723		14	2500	MD	97.6562
8500	MD	4	16	9	6.594	6.594		15	2500	MD	94.8436
500	FD	6	9	12	0.43	0.43		16	2500	MD	92.91
500	FD	6	12	8	0.393	0.393		17	2500	MD	99.3389
500	FD	4	14	11	0.569	0.569		18	2500	MD	98.1135
2500	FD	5	18	8	2.596	2.596		19	2500	MD	na
2500	FD	5	17	11	1.946	1.946		19	4500	MD	93.2476
2500	FD	6	17	11	1.935	1.935		20	4500	MD	91.4061
4500	FD	6	15	11	3.59634	3.59634		21	4500	MD	98.2812
4500	FD	4	15	13	5.15023	5.15023		22	4500	MD	86.1175
4500	FD	5	17	9	5.022	5.022		23	4500	MD	89.0189
6500	FD	4	18	11	7.645	7.645		24	4500	MD	95.8749
6500	FD	4	18	12	7.384	7.384		25	4500	MD	98.9258
6500	FD	5	15	7	7.633	7.633		26	4500	MD	96.0767
8500	FD	4	18	11	8.814	8.814		27	4500	MD	100
8500	FD	5	14	12	9.0295	9.0295		28	6500	MD	98.9477
8500	FD	4	17	8	9.245	9.245		29	6500	MD	97.1976
								30	6500	MD	97.8515
								31	6500	MD	99.5042
								32	6500	MD	98.7525
								33	6500	MD	98.1584
								34	6500	MD	98.1135
								35	6500	MD	99.3712
								36	6500	MD	94.8436
								37	8500	MD	99.7356
								38	8500	MD	97.4847
								39	8500	MD	81.2496
								40	8500	MD	94.9282
								41	8500	MD	97.7083
								42	8500	MD	95.4882
								43	8500	MD	97.4218
								44	8500	MD	94.414
								45	8500	MD	97.9375
								46	500	FD	98.1135
								47	500	FD	91.8584
								48	500	FD	96.4192
								49	500	FD	97.7384
								50	500	FD	96.9307
								51	500	FD	100
								52	500	FD	97.7251
								53	500	FD	96.516
								54	500	FD	97.1206
								55	2500	FD	100
								56	2500	FD	93.1754
								57	2500	FD	94.2707
								58	2500	FD	61.7072
								59	2500	FD	93.7288
								60	2500	FD	77.718
								61	2500	FD	100
								62	2500	FD	97.3557
								63	2500	FD	98.1584
								64	4500	FD	94.9976
								65	4500	FD	87.6951
								66	4500	FD	95.703
								67	4500	FD	97.4218
								68	4500	FD	99.111
								69	4500	FD	98.3367
								70	4500	FD	100
								71	4500	FD	99.3215
								72	4500	FD	100
								73	6500	FD	92.5519
								74	6500	FD	96.4843
								75	6500	FD	95.3593
								76	6500	FD	94.9448
								77	6500	FD	93.5546
								78	6500	FD	85.1667
								79	6500	FD	96.3169
								80	6500	FD	95.0246
								81	6500	FD	96.9669
								82	8500	FD	83.8115
								83	8500	FD	96.5294
								84	8500	FD	96.7773
								85	8500	FD	96.5042
								86	8500	FD	62.1867
								87	8500	FD	88.9507
								88	8500	FD	89.9115
								89	8500	FD	90.3318
								90	8500	FD	96.7773

## Sheet: nycthemeral cycle
Light duration (h)	Pre-oviposition (day)	Oviposition pic (day)	Oviposition period (day)	Eggs weight/cage (g)	Fertility (mg)		N	Light duration (h)	Hatching rate (%)
2	4	6	14	4.723	15.045		1	2	96.5592
2	4	5	13	4.388	13.9778		2	2	98.935
2	4	5	12	3.0884	9.838		3	2	97.9135
6	4	5	16	7.209	22.964		4	2	98.4965
6	4	6	16	6.838	21.7822		5	2	99.4675
6	4	6	18	6.238	19.8709		6	2	98.5254
12	4	3	13	7.253	23.1042		7	2	96.2725
12	4	3	16	8.231	26.2196		8	2	97.2809
12	4	4	16	6.887	21.9383		9	2	98.58
18	4	3	13	8.039	25.608		10	6	97.6038
18	4	3	13	7.984	25.4328		11	6	98.5254
18	4	3	14	7.65	24.3688		12	6	97.018
							13	6	88.072
							14	6	99.2135
							15	6	na
							16	6	na
							17	6	na
							18	6	na
							19	6	na
							20	12	98.4271
							21	12	96.805
							22	12	91.6539
							23	12	95.4894
							24	12	100
							25	12	97.9821
							26	12	na
							27	12	na
							28	12	na
							29	18	na
							30	18	84.5759
							31	18	88.924
							32	18	95.8551
							33	18	98.7003
							34	18	95.9104
							35	18	90.9788
							36	18	96.0063
							37	18	98.6547
							38	18	98.3685
							39	18	na
